# Supplementary material for: DPPPRED-IV: An Ensembled QSAR-Based Web Server for the Prediction of Dipeptidyl Peptidase 4 Inhibitors
Source: Int J Mol Sci. 2025 Jun 11;26(12):5579. doi: 10.3390/ijms26125579 (PMC12192733; doi:10.3390/ijms26125579)
Supplement: Supplementary file 1 [file ijms-26-05579-s001.zip]

Archive with 1 entries (1 files):
- Supplemental_DPPPRED-IV.pdf
